# Supplementary material for: How do microalgae perceive light in a high-rate pond? Towards more realistic Lagrangian experiments
Source: R Soc Open Sci. 2018 May 30;5(5):180523. doi: 10.1098/rsos.180523 (PMC5990726; doi:10.1098/rsos.180523)
Supplement: Experimental data [file rsos180523supp1.xlsx]

## Sheet: Data
Conditions	Period of the light pattern (hours)	Growth rate (day-1)	std	Chla/C (µg/µg)	std	Carot/C (μg/μg)	std	Car/Chla (pg/pg)	std
CL	0.1	0.96	0.01113	0.01679	0.004789	0.017046	0.002875	1.01557	0.08789
Parangon	3.16667	0.407	0.04465	0.01014	0.002137	0.008841	0.002735	0.871688	0.05137
3T	9.5	0.631	0.02745	0.01238	0.002898	0.01347	0.001766	1.08809	0.04898
T/3	1.05556	0.121	0.07997	NA	NA	NA	NA	NA	NA
2T	6.33333	0.174	0.02871	0.00984	0.00346	0.008027	0.00229	0.815766	0.0746
T/2	1.58333	0.547	0.05021	0.01274	0.002895	0.01345	0.001858	1.05579	0.05895
			NA: not enough material for analysis
